# Supplementary material for: The Population Genetics of Alternaria tenuissima in Four Regions of China as Determined by Microsatellite Markers Obtained by Transcriptome Sequencing
Source: Front Microbiol. 2018 Dec 3;9:2904. doi: 10.3389/fmicb.2018.02904 (PMC6287023; doi:10.3389/fmicb.2018.02904)
Supplement: TABLE S1 — Isolates of Alternaria tenuissima comprising four different geographic regions in China. [file Table_1.XLS]

## Sheet: Table S1
Supplementary Table S1. Isolates of Alternaria tenuissima comprising four different geographic regions in China.
Geographic region	Geographical origin a	Isolates	Population code b	Latitude (°)	Longitude (°)	Species	Host	Genetic diversity
Northeastern China	Harbin city, HLJ	HLJ324-2	HEB	45.6545	126.775	A. tenuissima	Tomato	0.46
	Harbin city, HLJ	HLJ323-1	HEB	45.6952	126.767	A. tenuissima	Tomato
	Harbin city, HLJ	HLJ323-2	HEB	45.6952	126.767	A. tenuissima	Tomato
	Harbin city, HLJ	HLJ322-1	HEB	45.4041	126.365	A. tenuissima	Tomato
	Harbin city, HLJ	HLJ322-2	HEB	45.4041	126.365	A. tenuissima	Tomato
	Harbin city, HLJ	HLJ322-5	HEB	45.4041	126.365	A. tenuissima	Tomato
	Qiqihar city, HLJ	HLJ270-1	QQHE	47.7677	125.319	A. tenuissima	Tomato	0.32
	Qiqihar city, HLJ	HLJ344-1	QQHE	47.7677	125.319	A. tenuissima	Tomato
	Qiqihar city, HLJ	HLJ344-2-1	QQHE	47.7677	125.319	A. tenuissima	Tomato
	Qiqihar city, HLJ	HLJ344-2-2	QQHE	47.7677	125.319	A. tenuissima	Tomato
	Qiqihar city, HLJ	HLJ344-3	QQHE	47.7677	125.319	A. tenuissima	Tomato
	Qiqihar city, HLJ	HLJ344-4	QQHE	47.7677	125.319	A. tenuissima	Tomato
	Qiqihar city, HLJ	HLJ344-6	QQHE	47.7677	125.319	A. tenuissima	Tomato
	Qiqihar city, HLJ	HLJ344-7	QQHE	47.7677	125.319	A. tenuissima	Tomato
	Qiqihar city, HLJ	HLJ344-9	QQHE	47.7677	125.319	A. tenuissima	Tomato
	Baicheng city, JL	JL69-2-1	BC	45.6196	122.839	A. tenuissima	Tomato	0.16
	Baicheng city, JL	JL69-2-1-1	BC	45.6196	122.839	A. tenuissima	Tomato
	Siping city, JL	JL275-1	SP	43.2597	125.407	A. tenuissima	Tomato	0.23
	Siping city, JL	JL275-4-1	SP	43.2597	125.407	A. tenuissima	Tomato
	Siping city, JL	JL275-4-2	SP	43.2556	125.397	A. tenuissima	Tomato
	Siping city, JL	JL275-5	SP	43.2597	125.407	A. tenuissima	Tomato
	Songyuan city, JL	JL274-3	JLSY	45.1215	125.371	A. tenuissima	Tomato	0
	Changchun city, JL	JL273-1	CC	44.4328	125.185	A. tenuissima	Tomato	0.26
	Changchun city, JL	JL273-2	CC	44.1278	124.903	A. tenuissima	Tomato
	Changchun city, JL	JL273-3	CC	44.1278	124.903	A. tenuissima	Tomato
	Changchun city, JL	JL273-4	CC	44.1278	124.903	A. tenuissima	Tomato
	Anshan city, LN	LN342-1	AS	41.1227	122.426	A. tenuissima	Tomato	0.44
	Anshan city, LN	LN342-3	AS	41.1206	122.42	A. tenuissima	Tomato
	Anshan city, LN	LN342-4-2	AS	41.1206	122.42	A. tenuissima	Tomato
	Anshan city, LN	LN342-6	AS	41.1227	122.426	A. tenuissima	Tomato
	Anshan city, LN	LN342-7	AS	41.1206	122.42	A. tenuissima	Tomato
	Anshan city, LN	LN342-8	AS	41.1227	122.426	A. tenuissima	Tomato
	Anshan city, LN	LN341-1	AS	41.1619	122.453	A. tenuissima	Tomato
	Anshan city, LN	LN341-10	AS	41.1641	122.458	A. tenuissima	Tomato
	Anshan city, LN	LN341-2	AS	41.1641	122.458	A. tenuissima	Tomato
	Anshan city, LN	LN341-3	AS	41.1641	122.458	A. tenuissima	Tomato
	Anshan city, LN	LN341-4	AS	41.1641	122.458	A. tenuissima	Tomato
	Shenyang city, LN	LN326-2	SY	41.6658	123.732	A. tenuissima	Tomato	0.32
	Shenyang city, LN	LN326-3	SY	41.6658	123.732	A. tenuissima	Tomato
	Shenyang city, LN	LN326-4	SY	41.6658	123.732	A. tenuissima	Tomato
	Shenyang city, LN	LN325-1	SY	41.6477	123.731	A. tenuissima	Tomato
	Shenyang city, LN	LN325-4	SY	41.6477	123.731	A. tenuissima	Tomato
	Shenyang city, LN	LN328-3	SY	41.8255	123.562	A. tenuissima	Tomato
	Shenyang city, LN	LN327-1	SY	41.6304	123.083	A. tenuissima	Tomato
Northern China	Fangshan district, BJ	BJ319-1	BJ	39.7076	116.054	A. tenuissima	Tomato	0
	Baoding city, HeB	HeB239-1	BD	39.262	115.828	A. tenuissima	Tomato	0.31
	Baoding city, HeB	HeB239-2	BD	39.262	115.828	A. tenuissima	Tomato
	Baoding city, HeB	HeB239-3	BD	39.262	115.828	A. tenuissima	Tomato
	Baoding city, HeB	HeB239-4	BD	39.262	115.828	A. tenuissima	Tomato
	Baoding city, HeB	HeB235-2	BD	39.0645	115.675	A. tenuissima	Tomato
	Baoding city, HeB	HeB235-3	BD	39.0645	115.675	A. tenuissima	Tomato
	Chengde city, HeB	HeB71-1-2-1	CD	40.7224	117.193	A. tenuissima	Tomato	0.42
	Chengde city, HeB	HeB250-1	CD	40.4114	117.493	A. tenuissima	Tomato
	Chengde city, HeB	HeB56-1-2-1	CD	40.716	117.235	A. tenuissima	Tomato
	Chengde city, HeB	HeB70-1-1	CD	40.7133	117.229	A. tenuissima	Tomato
	Chengde city, HeB	HeB73-2-1	CD	40.7045	117.338	A. tenuissima	Tomato
	Chengde city, HeB	HeB73-2-1-1	CD	40.7045	117.338	A. tenuissima	Tomato
	Cangzhou city, HeB	HeB253-2	HJ	38.4057	116.055	A. tenuissima	Tomato	0.23
	Cangzhou city, HeB	HeB253-4	HJ	38.4057	116.055	A. tenuissima	Tomato
	Shijiazhuang city, HeB	HeB277-1	SJZ	38.1272	114.37	A. tenuissima	Tomato	0.26
	Shijiazhuang city, HeB	HeB277-2	SJZ	38.1272	114.37	A. tenuissima	Tomato
	Shijiazhuang city, HeB	HeB277-4	SJZ	38.1272	114.37	A. tenuissima	Tomato
	Shijiazhuang city, HeB	HeB277-5	SJZ	38.1272	114.37	A. tenuissima	Tomato
	Tangshan city, HeB	HeB249-1	TS	39.4276	118.857	A. tenuissima	Tomato	0.33
	Tangshan city, HeB	HeB249-2	TS	39.4276	118.857	A. tenuissima	Tomato
	Tangshan city, HeB	HeB249-3	TS	39.4276	118.857	A. tenuissima	Tomato
	Zhangjiakou city, HeB	HeB331-5	ZJK	40.6578	114.975	A. tenuissima	Tomato	0.33
	Zhangjiakou city, HeB	HeB330-3	ZJK	40.604	115.139	A. tenuissima	Tomato
	Zhangjiakou city, HeB	HeB330-5	ZJK	40.604	115.139	A. tenuissima	Tomato
	Datong city, SX	SX299-3	DT	39.6882	113.607	A. tenuissima	Tomato	0.34
	Datong city, SX	SX299-7	DT	39.6882	113.607	A. tenuissima	Tomato
	Jincheng city, SX	SX302-4	JC	35.6702	112.168	A. tenuissima	Tomato	0.35
	Jincheng city, SX	SX302-1	JC	35.6702	112.168	A. tenuissima	Tomato
	Jincheng city, SX	SX302-3	JC	35.6702	112.168	A. tenuissima	Tomato
	Jincheng city, SX	SX303-4	JC	35.516	112.364	A. tenuissima	Tomato
	Jinzhong city, SX	SX295-6	JZ	37.9671	113.161	A. tenuissima	Tomato	0.29
	Jinzhong city, SX	SX293-1	JZ	37.7249	112.766	A. tenuissima	Tomato
	Jinzhong city, SX	SX293-5	JZ	37.7249	112.766	A. tenuissima	Tomato
	Linfen city, SX	SX304-2	LF	35.8669	111.396	A. tenuissima	Tomato	0.28
	Linfen city, SX	SX304-3	LF	35.8669	111.396	A. tenuissima	Tomato
	Linfen city, SX	SX304-4	LF	35.8669	111.396	A. tenuissima	Tomato
	Shuozhou city, SX	SX296-11	SZ	39.5579	112.948	A. tenuissima	Tomato	0.29
	Shuozhou city, SX	SX296-8	SZ	39.5579	112.948	A. tenuissima	Tomato
	Shuozhou city, SX	SX296-9	SZ	39.5579	112.948	A. tenuissima	Tomato
	Shuozhou city, SX	SX297-2	SZ	39.6186	113.223	A. tenuissima	Tomato
	Shuozhou city, SX	SX297-5	SZ	39.6186	113.223	A. tenuissima	Tomato
	Taiyuan city, SX	SX294-1	TY	38.1638	112.741	A. tenuissima	Tomato	0.43
	Taiyuan city, SX	SX294-10	TY	38.1638	112.741	A. tenuissima	Tomato
	Taiyuan city, SX	SX294-2	TY	38.1638	112.741	A. tenuissima	Tomato
	Taiyuan city, SX	SX294-4	TY	38.1638	112.741	A. tenuissima	Tomato
	Taiyuan city, SX	SX294-5	TY	38.1638	112.741	A. tenuissima	Tomato
	Taiyuan city, SX	SX294-8	TY	38.1638	112.741	A. tenuissima	Tomato
	Taiyuan city, SX	SX294-9	TY	38.1638	112.741	A. tenuissima	Tomato
	Taiyuan city, SX	SX292-1	TY	38.1939	112.727	A. tenuissima	Tomato
	Taiyuan city, SX	SX292-2	TY	38.1939	112.727	A. tenuissima	Tomato
	Taiyuan city, SX	SX292-4	TY	38.1939	112.727	A. tenuissima	Tomato
	Taiyuan city, SX	SX292-5	TY	38.1939	112.727	A. tenuissima	Tomato
	Taiyuan city, SX	SX292-6	TY	38.1939	112.727	A. tenuissima	Tomato
	Taiyuan city, SX	SX292-8	TY	38.1939	112.727	A. tenuissima	Tomato
	Xinzhou city, SX	SX291-5	XZ	38.9119	111.835	A. tenuissima	Tomato	0.5
	Xinzhou city, SX	SX291-6	XZ	38.9119	111.835	A. tenuissima	Tomato
	Xinzhou city, SX	SX291-7	XZ	38.9119	111.835	A. tenuissima	Tomato
	Xinzhou city, SX	SX291-9	XZ	38.9119	111.835	A. tenuissima	Tomato
	Xinzhou city, SX	SX300-2	XZ	38.5639	112.584	A. tenuissima	Tomato
	Xinzhou city, SX	SX300-3	XZ	38.5639	112.584	A. tenuissima	Tomato
	Xinzhou city, SX	SX300-5	XZ	38.5639	112.584	A. tenuissima	Tomato
	Xinzhou city, SX	SX298-1	XZ	38.8405	112.745	A. tenuissima	Tomato
	Xinzhou city, SX	SX298-2	XZ	38.8405	112.745	A. tenuissima	Tomato
	Xinzhou city, SX	SX298-3	XZ	38.8405	112.745	A. tenuissima	Tomato
	Xinzhou city, SX	SX298-6	XZ	38.8405	112.745	A. tenuissima	Tomato
	Xinzhou city, SX	SX298-7	XZ	38.8405	112.745	A. tenuissima	Tomato
	Xinzhou city, SX	SX298-8	XZ	38.8405	112.745	A. tenuissima	Tomato
	Xinzhou city, SX	SX298-9	XZ	38.8405	112.745	A. tenuissima	Tomato
	Yangquan city, SX	SX301-3	YQ	38.0352	113.38	A. tenuissima	Tomato	0.24
	Yangquan city, SX	SX301-4	YQ	38.0352	113.38	A. tenuissima	Tomato
	Yangquan city, SX	SX301-5	YQ	38.0352	113.38	A. tenuissima	Tomato
Eastern China	Anqing city, AnH	AnH268A	AnH	30.5974	116.76	A. tenuissima	Tomato	0.32
	Anqing city, AnH	AnH268B	AnH	30.5974	116.76	A. tenuissima	Tomato
	Anqing city, AnH	AnH268C	AnH	30.5974	116.76	A. tenuissima	Tomato
	Anqing city, AnH	AnH268D	AnH	30.5974	116.76	A. tenuissima	Tomato
	Fuzhou city, FJ	FJ207-1	FQ	25.69	119.197	A. tenuissima	Tomato	0.54
	Fuzhou city, FJ	FJ207-2-1	FQ	25.69	119.197	A. tenuissima	Tomato
	Fuzhou city, FJ	FJ207-2-2	FQ	25.69	119.197	A. tenuissima	Tomato
	Fuzhou city, FJ	FJ209-2	FQ	25.69	119.197	A. tenuissima	Tomato
	Fuzhou city, FJ	FJ209-4-1	FQ	25.69	119.197	A. tenuissima	Tomato
	Fuzhou city, FJ	FJ210-1	FQ	24.6455	118.226	A. tenuissima	Tomato
	Fuzhou city, FJ	FJ230-1	FQ	25.69	119.197	A. tenuissima	Tomato
	Fuzhou city, FJ	FJ230-2	FQ	25.69	119.197	A. tenuissima	Tomato
	Fuzhou city, FJ	FJ231-1-1	FQ	25.69	119.197	A. tenuissima	Tomato
	Fuzhou city, FJ	FJ231-1-2	FQ	25.69	119.197	A. tenuissima	Tomato
	Fuzhou city, FJ	FJ231-3-1	FQ	25.69	119.197	A. tenuissima	Tomato
	Fuzhou city, FJ	FJ231-3-2	FQ	25.69	119.197	A. tenuissima	Tomato
	Fuzhou city, FJ	FJ209-1	FQ	25.69	119.197	A. tenuissima	Tomato
	Fuzhou city, FJ	FJ209-3	FQ	25.69	119.197	A. tenuissima	Tomato
	Fuzhou city, FJ	FJ206-1-1	FQ	25.8262	119.31	A. tenuissima	Tomato
	Fuzhou city, FJ	FJ206-1-3	FQ	25.8262	119.31	A. tenuissima	Tomato
	Fuzhou city, FJ	FJ206-4	FQ	25.8262	119.31	A. tenuissima	Tomato
	Fuzhou city, FJ	FJ206-2	FQ	25.8262	119.31	A. tenuissima	Tomato
	Fuzhou city, FJ	FJ206-2-3	FQ	25.8262	119.31	A. tenuissima	Tomato
	Fuzhou city, FJ	FJ206-3	FQ	25.8262	119.31	A. tenuissima	Tomato
	Fuzhou city, FJ	FJ208-1	FQ	25.8262	119.31	A. tenuissima	Tomato
	Fuzhou city, FJ	FJ208-3	XM	25.8262	119.31	A. tenuissima	Tomato	0.49
	Xiamen city, FJ	FJ215-1	XM	24.7225	118.225	A. tenuissima	Tomato
	Xiamen city, FJ	FJ216-1-1	XM	24.6455	118.226	A. tenuissima	Tomato
	Xiamen city, FJ	FJ216-2-1	XM	24.6455	118.226	A. tenuissima	Tomato
	Xiamen city, FJ	FJ213-1	XM	24.6455	118.226	A. tenuissima	Tomato
	Xiamen city, FJ	FJ216-2-2	XM	24.6455	118.226	A. tenuissima	Tomato
	Xiamen city, FJ	FJ216-3	XM	24.6455	118.226	A. tenuissima	Tomato
	Nanchang city, JX	JX309-12	NC	28.6824	115.998	A. tenuissima	Tomato	0.33
	Nanchang city, JX	JX309-2	NC	28.6824	115.998	A. tenuissima	Tomato
	Nanchang city, JX	JX309-3	NC	28.6824	115.998	A. tenuissima	Tomato
	Nanchang city, JX	JX309-7	NC	28.6824	115.998	A. tenuissima	Tomato
	Ganzhou city, JX	JX229-1	GZ	25.9022	115.05	A. tenuissima	Tomato	0
	Shaoxing city, ZJ	ZJ225A2	ZJ	30.0179	120.743	A. tenuissima	Tomato	0
Northwestern China	Wuwei city, GS	GS288-3	WW	37.8201	102.797	A. tenuissima	Tomato	0.31
	Wuwei city, GS	GS288-4	WW	37.8201	102.797	A. tenuissima	Tomato
	Zhangye city, GS	GS278-1	ZY	39.0173	100.511	A. tenuissima	Tomato	0
	Guyuan city, NX	NX335-4	GY	36.0044	106.181	A. tenuissima	Tomato	0.13
	Guyuan city, NX	NX335-7	GY	36.0044	106.181	A. tenuissima	Tomato
	Wuzhong city, NX	NX281-3	YC	36.9806	105.914	A. tenuissima	Tomato	0.45
	Wuzhong city, NX	NX281-4	YC	36.9806	105.914	A. tenuissima	Tomato
	Wuzhong city, NX	NX281-5	YC	36.9806	105.914	A. tenuissima	Tomato
	Wuzhong city, NX	NX281-7	YC	36.9806	105.914	A. tenuissima	Tomato
	Wuzhong city, NX	NX279-1	YC	36.8799	106.364	A. tenuissima	Tomato
	Wuzhong city, NX	NX279-2	YC	36.8799	106.364	A. tenuissima	Tomato
	Wuzhong city, NX	NX279-3	YC	36.8799	106.364	A. tenuissima	Tomato
	Wuzhong city, NX	NX279-4	YC	36.8799	106.364	A. tenuissima	Tomato
	Yinchuan city, NX	NX336-1	YC	38.6079	106.431	A. tenuissima	Tomato
	Yinchuan city, NX	NX336-3	YC	38.6079	106.431	A. tenuissima	Tomato
	Yinchuan city, NX	NX283-3	YC	38.6204	106.363	A. tenuissima	Tomato
	Yinchuan city, NX	NX285-3	YC	38.5518	106.391	A. tenuissima	Tomato
	Yinchuan city, NX	NX286-1	YC	38.6089	106.358	A. tenuissima	Tomato
	Yinchuan city, NX	NX286-2	YC	38.6089	106.358	A. tenuissima	Tomato
	Yinchuan city, NX	NX286-3	YC	38.6089	106.358	A. tenuissima	Tomato
	Yinchuan city, NX	NX290-3	YC	38.6086	106.377	A. tenuissima	Tomato
	Yinchuan city, NX	NX290-4	YC	38.6086	106.377	A. tenuissima	Tomato
	Yinchuan city, NX	NX290-5	YC	38.6086	106.377	A. tenuissima	Tomato
	Yinchuan city, NX	NX290-6	YC	38.6086	106.377	A. tenuissima	Tomato
	Yinchuan city, NX	NX290-8	YC	38.6086	106.377	A. tenuissima	Tomato
	Yinchuan city, NX	NX282-10	YC	38.5631	106.342	A. tenuissima	Tomato
	Yinchuan city, NX	NX282-5	YC	38.5631	106.342	A. tenuissima	Tomato
	Yinchuan city, NX	NX282-7	YC	38.5631	106.342	A. tenuissima	Tomato
	Yinchuan city, NX	NX334-2	YC	38.416	106.367	A. tenuissima	Tomato
	Yinchuan city, NX	NX280-2	YC	38.4655	106.373	A. tenuissima	Tomato
	Yinchuan city, NX	NX337-1	YC	38.4655	106.373	A. tenuissima	Tomato
	Yinchuan city, NX	NX337-2	YC	38.4655	106.373	A. tenuissima	Tomato
	Yinchuan city, NX	NX337-3	YC	38.4655	106.373	A. tenuissima	Tomato
	Zhongwei city, NX	NX333-1	ZW	37.4913	105.144	A. tenuissima	Tomato	0.39
	Zhongwei city, NX	NX333-3	ZW	37.4913	105.144	A. tenuissima	Tomato
	Zhongwei city, NX	NX333-5	ZW	37.4913	105.144	A. tenuissima	Tomato
	Zhongwei city, NX	NX333-6	ZW	37.4913	105.144	A. tenuissima	Tomato
a HLJ=Heilongjiang Province; JL=Jilin Province; LN=Liaoning Province; BJ=Beijing Municipality; HeB=Hebei Province; SX=Shanxi Province; AnH=Anhui Province; FJ=Fujian Province; JX=Jiangxi Province; ZJ=Zhejiang Province; GS=Gansu Province; NX=Ningxia Hui Autonomous Region
b HEB=Harbin city; QQHE=Qiqihar city; BC=Baicheng city; SP=Siping city; JLSY=Songyuan city; CC=Changchun city; AS=Anshan city; SY=Shenyang city; BJ=Beijing Municipality; BD=Baoding city; CD=Chengde city; SJZ=Shijiazhuang city; TS=Tangshan city; ZJK=Zhangjiakou city; DT=Datong city; JC=Jincheng city; JZ=Jinzhong city; LF=Linfen city; SZ=Shuozhou city; TY=Taiyuan city; XZ=Xinzhou city; YQ=Yangquan …

## Sheet: Table S2
Supplementary Table S2. Transcriptome reads and assembled contig information for Alternaria tenuissima.
Sample	Total clean nucleotides (Nt)	The number of clean reads	The nunmber of mapped reads	Mapped ratio a	Q30 percentage b	GC percentage	Total number of contigs	Total length of contigs (Nt)	N50 of contigs (bp) c	Average length (bp)	Total number of sequences examined	The number of SSR containing sequences
BJ319-1	9583464992	32248531	27589728	0.8555	0.9527	0.5418	2690158	155745342	48	57.89	9312	1072
a The clean data which against transcript or unigene are mapped reads. The proportion of mapped reads in clean reads is mapped ratio.
b Q30 represents Quality Score 30, defined as the percentage of the clean data whose quality score are more than or equal to 30, which was used to evaluate the quality of bases.
c N50 length is defined as the shortest sequence length at 50% of total contigs added together, which evaluate the quality of assembled sequences.

## Sheet: Table S3
Supplementary Table S3. The SSR of unigene annotations in KOG and GO databases, and the pathway of KEGG orthology.
Locus	KOG class annotation	GO categories	The pathway of KEGG orthology
c10062	General function prediction only	Molecular Function: GTP binding (GO: 0005525)	Autophagy-yeast
		Biological Process: small GTPase mediated signal transduction (GO: 0007264)	Endocytosis
		Biological Process: protein transport (GO: 0015031)	Phagosome
c8834	Function unknown	Biological Process: metabolic process (GO: 0008152)	-
		Molecular Function: carbon-sulfur lyase activity (GO: 0016846)
c9473	Cell wall/membrane/envelope biogenesis	Biological Process: biosynthetic process (GO: 0009058)	Phosphonate and phosphinate metabolism
	Lipid transport and metabolism	Molecular Function: nucleotidyltransferase activity (GO: 0016779)	Glycerophospholipid metabolism
			Metabolic pathways
c10524	Translation, ribosomal structure and biogenesis	-	-
c6667	Inorganic ion transport and metabolism	Molecular Function: arylsulfatase activity (GO: 0004065)	-
		Biological Process: phenol-containing compound metabolic process (GO: 0018958)
c9557	Posttranslational modification, protein turnover, chaperones	Molecular Function: zinc ion binding (GO: 0008270)	-
c9757	Coenzyme transport and metabolism	Molecular Function: phosphoglycerate dehydrogenase activity (GO: 0004617)	Glycine, serine and threonine metabolism
	Amino acid transport and metabolism	Biological Process: L-serine biosynthetic process (GO: 0006564)	Methane metabolism
		Molecular Function: NAD binding (GO: 0051287)	Metabolic pathways
		Biological Process: oxidation-reduction process (GO: 0055114)	Biosynthesis of antibiotics
			Carbon metabolism
			Biosynthesis of amino acids
c9860	Replication, recombination and repair	Biological Process: double-strand break repair via break-induced replication (GO: 0000727)	DNA replication
		Molecular Function: DNA helicase activity (GO: 0003678)	Cell cycle - yeast
		Molecular Function: chromatin binding (GO: 0003682)	Meiosis - yeast
		Molecular Function: DNA replication origin binding (GO: 0003688)
		Molecular Function: ATP binding (GO: 0005524)
		ellular Component: nuclear pre-replicative complex (GO: 0005656)
		Cellular Component: cytoplasm (GO: 0005737)
		Biological Process: ATP catabolic process (GO: 0006200)
		Biological Process: pre-replicative complex assembly involved in nuclear cell cycle DNA replication (GO: 0006267)
		Biological Process: DNA replication initiation (GO: 0006270)
		Biological Process: DNA strand elongation involved in DNA replication (GO: 0006271)
		Biological Process: chromatin silencing at telomere (GO: 0006348)
		Molecular Function: ATPase activity (GO: 0016887)
		Biological Process: chromatin silencing at silent mating-type cassette (GO: 0030466)
		Cellular Component: DNA replication preinitiation complex (GO: 0031261)
		Cellular Component: replication fork protection complex (GO: 0031298)
		Biological Process: DNA duplex unwinding (GO: 0032508)
		Cellular Component: MCM complex (GO: 0042555)
c10020	Inorganic ion transport and metabolism	Molecular Function: secondary active sulfate transmembrane transporter activity (GO: 0008271)	-
		Biological Process: sulfate transport (GO: 0008272)
		Cellular Component: integral component of membrane (GO: 0016021)
		Biological Process: transmembrane transport (GO: 0055085)
c6100	-	-	-
c3806	General function prediction only	Molecular Function: nucleic acid binding (GO: 0003676)	-
		Molecular Function: sequence-specific DNA binding transcription factor activity (GO: 0003700)
		Cellular Component: nucleus (GO: 0005634)
		Biological Process: regulation of transcription, DNA-templated (GO: 0006355)
c10756	Carbohydrate transport and metabolism	Molecular Function: transporter activity (GO: 0005215)	-
	Amino acid transport and metabolism	Cellular Component: integral component of membrane (GO: 0016021)
	Inorganic ion transport and metabolism	Biological Process: transmembrane transport (GO: 0055085)
	General function prediction only	-
c1611	General function prediction only	Molecular Function: protein serine/threonine kinase activity (GO: 0004674)	-
	Signal transduction mechanisms	Molecular Function: ATP binding (GO: 0005524)
	Transcription; Replication, recombination and repair	Biological Process: protein phosphorylation (GO: 0006468)
c12318	-	-	-
c1781	Posttranslational modification, protein turnover, chaperones	Molecular Function: aspartic-type endopeptidase activity (GO: 0004190)	Cell cycle - yeast
		Molecular Function: ubiquitin-protein transferase activity (GO: 0004842)
		Biological Process: glycerol metabolic process (GO: 0006071)
		Biological Process: proteolysis (GO: 0006508)
		Biological Process: lipid metabolic process (GO: 0006629)
		Molecular Function: glycerophosphodiester phosphodiesterase activity (GO: 0008889)
		Biological Process: protein ubiquitination (GO: 0016567)
		Molecular Function: transferase activity, transferring phosphorus-containing groups (GO: 0016772)
c6246	-	-	Mitophagy - yeast
"-"represents no annotation.

## Sheet: Table S4
Supplementary Table S4. Pairwise FST calculated with Arlequin (assessed after 1000 permutations).
Clusters	Northeastern China								Northern China															Eastern China						Northwestern China
Locations	HEB	QQHE	BC	SP	JLSY	CC	AS	SY	BJ	BD	CD	HJ	SJ	TS	ZJK	DT	JC	JZ	LF	SZ	TY	XZ	YQ	AnH	FQ	XM	NC	GZ	ZJ	WW	ZY	GY	YC	ZW
HEB	0
QQHE	0.10261	0
BC	0.09663	0.299*	0
SP	0.204*	0.373**	0.37255	0
JLSY	0.11852	0.238	0.28571	0.4359	0
CC	0.220*	0.265**	0.41847	0.290*	0.30769	0
AS	0.07023	0.116*	0.19336	0.201*	0.17528	0.1025	0
SY	0.171**	0.08696	0.125	0.283**	0.16667	0.215**	0.136*	0
BJ	-0.03478	0.25	0.33333	0.02222	1	0.30769	0.09383	0.271**	0
BD	0.150*	0.222**	0.292*	0.143*	0.2766	0.05059	0.109*	0.216	-0.17241	0
CD	0.01384	-0.00337	0.14634	0.159*	0.03846	0.11585	0.05919	0.07895	-0.10294	0.0276	0
HJ	0.17882	0.343**	0.37143	0.34928	0.14286	0.2761	0.10628	0.27168	0.07692	0.206*	0.07455	0
SJ	0.13049	0.14847	0.37945	0.549*	0.35714	0.379*	0.158*	0.315**	0.47059	0.347**	0.11585	0.38943	0
TS	0.06122	0.10437	0.18571	0.17808	0	-0.18919	-0.05806	0.08333	-0.16667	-0.06573	-0.04101	-0.04348	0.18012	0
ZJK	0.174*	0.319*	0.29193	0.469*	0.19231	0.309*	0.162*	0.347*	0.25	0.303**	0.15816	-0.04348	0.07692	0.0597	0
DT	0.10956	0.18084	0.18919	0.37546	-0.25	0.17363	0.04323	0.240*	-0.25	0.13642	-0.08108	-0.18519	0.05764	-0.14286	-0.2	0
JC	0.14825	0.205*	0.267*	0.408*	0.3	0.301*	0.10354	0.297**	0.23636	0.252**	0.12077	0.17409	-0.00353	0.04425	-0.09091	-0.07547	0
JZ	0.13419	0.254*	0.31317	0.28463	0.26923	0.21402	0.14801	0.238*	-0.05556	0.09559	-0.05033	0.06925	0.317*	-0.01695	0.17808	-0.2	0.21627	0
LF	0.082	0.11809	0.33634	0.396*	0.29167	0.239*	0.08538	0.272**	0.05556	0.15702	-0.02876	0.19171	0.13997	-0.05556	0.19718	-0.16717	0.07932	0	0
SZ	0.230*	0.273**	0.2199	0.332*	0.22727	0.258*	0.166*	0.258**	0.01923	0.161*	0.184*	0.14729	0.316*	-0.01815	0.14399	0.00524	0.09645	0.18439	0.15822	0
TY	0.143**	0.142**	0.157	0.328**	0.15667	0.165**	0.04788	0.191**	0.15667	0.153**	0.096*	0.12875	0.05603	-0.05463	0.04746	-0.09013	-0.00142	0.134*	0.002*	0.06887	0
XZ	0.077*	0.129*	0.162*	0.213**	0.037*	0.096*	0.069*	0.150**	-0.0119	0.100*	0.03666	0.04499	0.061	-0.04856	-0.01245	-0.12223	0.014	0.0669	0.04097	0.06878	0.02791	0
YQ	0.193*	0.374*	0.31818	0.394*	0.4	0.245*	0.15651	0.367**	0.28571	0.208*	0.19571	0.15044	0.411*	-0.10204	0.12903	0.07692	0.181	0.22727	0.273*	0.09667	0.09948	0.104*	0
AnH	0.165*	0.274*	0.348*	0.388*	0.37037	0.144*	0.09498	0.262**	0.35238	0.160*	0.07753	0.21702	0.322*	0.06061	0.20172	0.04846	0.224*	0.12745	0.2093	0.285**	0.125*	0.08269	0.267*	0
FQ	0.134**	0.225**	0.199*	0.231**	0.1599	0.152*	0.121**	0.207**	0.09066	0.192**	0.150**	0.148*	0.179**	0.04464	0.149*	0.02781	0.126**	0.149*	0.1011	0.173**	0.123**	0.053*	0.164**	0.06777	0
XM	0.148*	0.254**	0.12686	0.294**	0.24286	0.279**	0.152**	0.216**	0.13115	0.246**	0.178*	0.283*	0.246**	0.13676	0.270*	0.13255	0.240**	0.221*	0.18452	0.264**	0.176**	0.135**	0.241**	0.173*	0.04174	0
NC	0.00129	0.11659	0.06977	0.232	-0.0101	0.08333	0.01624	0.173**	-0.07527	0.06433	-0.01196	0.15932	0.02222	-0.05405	0.03306	-0.11554	0.01776	0.06996	0.00457	0.09435	-0.00415	-0.03753	0.16	0.01754	0.03054	0.09725	0
GZ	-0.19	0.085	0.09091	0.13725	1	0.1	0.03421	0	1	-0.13333	-0.25	0.25	0.33333	-0.23529	0.22222	-0.25	0.2	-0.11765	0.10526	0.05556	0.06296	-0.05496	0.21053	0.05556	-0.0817	0	-0.38889	0
ZJ	-0.16098	0.085	-0.25	0.02222	1	0.18182	-0.09552	0.02778	1	-0.13333	-0.25	0	0.37931	-0.3125	0.19231	-0.33333	0.13846	-0.05556	-0.21429	-0.0625	-0.02846	-0.0779	0.25	0.21839	-0.04747	-0.01923	-0.19048	1	0
WW	0.04783	0.323*	0.15152	0.43662	0.05263	0.314*	0.09568	0.294*	0.1	0.285**	0.17197	0.09091	0.30368	0.06757	-0.01471	-0.15152	0.13281	0.15217	0.21627	0.198*	0.09177	0.05168	0.12977	-0.00971	-0.00411	0.077	-0.00741	-0.2	-0.05882	0
ZY	0.10189	0.47414	0.44444	0.52688	1	0.51351	0.22737	0.45313	1	0.30612	0.25	0.29412	0.59091	0.25	0.3	-0.05263	0.37778	0.36667	0.41379	0.37805	0.30303	0.18044	0.44444	0.37037	0.21564	0.29333	0.0991	1	1	-0.2	0
GY	0.226*	0.423*	0.5	0.65644	0.64706	0.54246	0.230*	0.486*	0.7	0.45717	0.26174	0.37931	0.13443	0.28169	-0.05155	0	0.00535	0.37472	0.31565	0.327*	0.115	0.13067	0.45455	0.35484	0.215**	0.340*	0.09677	0.66667	0.66667	0.17241	0.7	0
YC	0.128**	0.158**	0.144*	0.258**	0.12989	0.173**	0.077**	0.200**	0.12579	0.14084	0.05902	0.13434	0.04148	0.01226	0.02263	-0.06734	-0.02354	0.144*	0.07039	0.06414	0.01589	0.02314	0.143*	0.10111	0.139**	0.217**	-0.02435	-0.0018	0.00358	0.10432	0.276*	0.03694	0
ZW	0.132*	0.283**	0.28978	0.328*	0.15686	0.18841	0.10058	0.317**	0.07527	0.15147	0.07623	0.01566	0.1195	0.03292	-0.06367	-0.10769	0.03611	0.15026	0.10353	0.1583	0.095*	0.01289	0.239*	0.17204	0.139*	0.267*	-0.04202	0.07527	-0.02381	0.16007	0.2037	0.09469	0.0321	0
* P <0.05; ** P <0.01
